# Supplementary material for: ReCodLiver0.9: Overcoming Challenges in Genome-Scale Metabolic Reconstruction of a Non-model Species
Source: Front Mol Biosci. 2020 Nov 26;7:591406. doi: 10.3389/fmolb.2020.591406 (PMC7726423; doi:10.3389/fmolb.2020.591406)
Supplement: Supplementary file 2 [file Table_2.xlsx]

## Sheet: Sheet1
		logFC	logCPM	LR	PValue	FDR	Raw counts	control_1	control_2	control_3	control_4	control_5	control_6	control_7	control_8	Raw counts	bap_low_1	bap_low_2	bap_low_3	bap_low_4	bap_low_5	bap_low_6	bap_low_7
cyp1a	ENSGMOG00000000318	1.04071	5.53674	13.6817	0.00021655	0.280981	ENSGMOG00000000318	374	4030	1307	1535	1449	222	477	800	ENSGMOG00000000318	8090	4594	2980	2956	1179	490	2918
cyp11a2	ENSGMOG00000008338	-1.46028	-2.7053	3.64452	0.0562541	1	ENSGMOG00000008338	6	28	4	10	8	10	1	0	ENSGMOG00000008338	13	2	8	0	0	2	0
cyp11c1	ENSGMOG00000005891	-0.25323	-1.63021	0.226668	0.634006	1	ENSGMOG00000005891	12	34	1	16	9	2	5	30	ENSGMOG00000005891	17	5	25	15	0	13	22
cyp17a1	ENSGMOG00000011243	0.679767	-3.34246	0.869734	0.351029	1	ENSGMOG00000011243	0	6	2	0	4	0	5	0	ENSGMOG00000011243	11	1	6	2	2	5	0
cyp17a2	ENSGMOG00000001479	0.275882	-4.02506	0.0333774	0.855038	1	ENSGMOG00000001479	0	2	0	0	2	4	0	2	ENSGMOG00000001479	2	0	4	4	0	0	0
cyp1a	ENSGMOG00000000318	1.04071	5.53674	13.6817	0.00021655	0.280981	ENSGMOG00000000318	374	4030	1307	1535	1449	222	477	800	ENSGMOG00000000318	8090	4594	2980	2956	1179	490	2918
cyp1b1	ENSGMOG00000006842	1.91365	-0.0794271	5.32949	0.0209676	1	ENSGMOG00000006842	1	6	4	18	9	30	2	2	ENSGMOG00000006842	19	10	510	6	23	13	15
cyp1c1	ENSGMOG00000020141	0.114649	4.10644	0.450295	0.502195	1	ENSGMOG00000020141	776	1297	279	787	654	1644	1460	609	ENSGMOG00000020141	1500	603	970	673	351	2222	972
cyp1c2	ENSGMOG00000019790	-0.0415822	7.52493	0.0688425	0.79303	1	ENSGMOG00000019790	7849	16069	3933	10189	6307	7823	9189	9298	ENSGMOG00000019790	22801	5915	8621	7666	3609	10732	12832
cyp24a1	ENSGMOG00000010010	-0.862984	6.32093	2.18078	0.139744	1	ENSGMOG00000010010	2655	8404	2301	209	216	3354	16577	7375	ENSGMOG00000010010	457	2636	1409	785	94	22122	2230
cyp26a1	ENSGMOG00000013016	0.00498312	2.76641	0.000621562	0.98011	1	ENSGMOG00000013016	72	589	219	71	502	238	351	494	ENSGMOG00000013016	509	479	119	63	306	327	659
cyp26b1	ENSGMOG00000005162	0.118846	4.78317	0.0519413	0.819719	1	ENSGMOG00000005162	522	1876	1175	1101	1933	2082	1115	226	ENSGMOG00000005162	5758	2036	860	403	188	1094	2520
cyp26c1	ENSGMOG00000001633	3.1138	-3.35107	5.02901	0.0249262	1	ENSGMOG00000001633	0	1	0	0	2	5	0	0	ENSGMOG00000001633	27	4	0	3	0	8	0
cyp27a7	ENSGMOG00000012598	0.0562783	-0.963849	0.013469	0.907608	1	ENSGMOG00000012598	54	26	9	21	17	32	30	2	ENSGMOG00000012598	14	15	56	4	14	65	20
cyp27b1	ENSGMOG00000002044	-0.193584	4.07253	0.789115	0.374368	1	ENSGMOG00000002044	212	3749	168	170	1138	114	32	460	ENSGMOG00000002044	4885	144	183	205	375	29	983
cyp27c1	ENSGMOG00000001528	0.1661	-2.30809	0.0446294	0.832687	1	ENSGMOG00000001528	3	27	2	0	0	12	21	3	ENSGMOG00000001528	13	0	18	3	0	38	2
cyp2n13	ENSGMOG00000015680	-0.305927	1.00376	0.744684	0.388165	1	ENSGMOG00000015680	33	128	55	66	216	13	40	68	ENSGMOG00000015680	116	21	30	113	235	31	57
cyp2r1	ENSGMOG00000009073	-0.470987	0.211654	1.6064	0.204999	1	ENSGMOG00000009073	6	147	8	4	28	50	203	83	ENSGMOG00000009073	204	10	0	5	19	140	55
cyp2u1	ENSGMOG00000017507	0.150045	3.46037	0.224961	0.635285	1	ENSGMOG00000017507	180	950	603	495	802	512	367	121	ENSGMOG00000017507	1369	836	188	588	172	481	737
cyp4f3	ENSGMOG00000011535	0.681375	0.794713	1.19919	0.273484	1	ENSGMOG00000011535	16	299	4	62	101	83	37	11	ENSGMOG00000011535	128	10	304	58	36	44	154
cyp4t8	ENSGMOG00000015778	-0.105444	6.79196	0.358325	0.549438	1	ENSGMOG00000015778	5840	6571	3612	3491	7650	2754	3093	6527	ENSGMOG00000015778	7510	4196	5271	4015	5554	3481	6900
cyp51	ENSGMOG00000007115	-0.0217943	6.12441	0.0208384	0.88522	1	ENSGMOG00000007115	493	761	1706	2072	1508	6844	20450	1427	ENSGMOG00000007115	935	2439	517	1897	794	26653	2193
cyp7a1	ENSGMOG00000015644	-0.284071	2.56084	0.654405	0.418542	1	ENSGMOG00000015644	620	946	19	82	44	746	459	203	ENSGMOG00000015644	1114	46	425	154	32	167	119
cyp7b1	ENSGMOG00000009148	-0.171025	4.99625	1.23586	0.266271	1	ENSGMOG00000009148	1391	1722	1823	1514	1795	1359	1860	950	ENSGMOG00000009148	1665	2347	1445	1403	760	1708	1769
cyp8b1	ENSGMOG00000019770	-0.390442	7.4467	1.71897	0.189825	1	ENSGMOG00000019770	5400	8603	2725	2799	2998	32657	35595	17505	ENSGMOG00000019770	4131	2979	4136	3269	3442	40029	8678
CYP19A1	ENSGMOG00000010165	-2.45096	-4.39681	4.48662	0.0341611	1	ENSGMOG00000010165	4	0	0	0	2	0	0	0	ENSGMOG00000010165	0	0	0	0	0	0	0
sult1st5	ENSGMOG00000008403	-0.107693	4.84224	0.235122	0.627752	1	ENSGMOG00000008403	1193	1246	876	1625	1154	1343	1659	1921	ENSGMOG00000008403	1105	1149	1027	1722	1307	1883	1693
sult1st6	ENSGMOG00000005945	-0.168261	6.19776	0.525551	0.468483	1	ENSGMOG00000005945	2903	4242	1886	3809	3486	1688	3928	4906	ENSGMOG00000005945	4448	1981	2558	4447	3700	3931	3601
sult2st3	ENSGMOG00000013814	-0.366628	2.10454	3.45659	0.0630003	1	ENSGMOG00000013814	59	555	64	125	395	1193	604	42	ENSGMOG00000013814	409	55	70	91	187	605	53
sult3st1	ENSGMOG00000013363	-0.27534	3.00747	1.11267	0.291503	1	ENSGMOG00000013363	359	295	121	120	929	166	88	618	ENSGMOG00000013363	315	119	282	136	918	76	403
sult4a1	ENSGMOG00000017779	-0.0185221	-0.794921	0.00274095	0.958247	1	ENSGMOG00000017779	24	25	12	54	25	14	11	17	ENSGMOG00000017779	29	22	56	49	3	8	42
ugt1a1	ENSGMOG00000007841	0.00670454	4.83292	0.00139948	0.970158	1	ENSGMOG00000007841	623	2452	1261	1366	1451	1185	1873	580	ENSGMOG00000007841	2997	1223	623	1963	911	2238	925
ugt5d1	ENSGMOG00000010454	-0.55427	2.36423	0.863847	0.352664	1	ENSGMOG00000010454	225	674	134	14	272	358	537	310	ENSGMOG00000010454	453	78	135	168	126	690	46
ugt5d1	ENSGMOG00000012327	-0.320483	4.19942	0.88639	0.346458	1	ENSGMOG00000012327	113	2115	402	967	1803	187	88	243	ENSGMOG00000012327	2622	401	57	1304	1556	123	81
ugt5g1	ENSGMOG00000017450	-3.1527	-4.31408	6.92013	0.0085231	1	ENSGMOG00000017450	0	2	0	0	2	5	0	4	ENSGMOG00000017450	0	0	0	0	0	0	0
ugt8	ENSGMOG00000003398	0.228613	2.91079	0.561239	0.453762	1	ENSGMOG00000003398	345	351	155	438	599	335	382	128	ENSGMOG00000003398	753	470	286	508	133	506	389
